# Supplementary material for: Genome-Wide Identification and Expression Analysis of the Protease Inhibitor Gene Families in Tomato
Source: Genes (Basel). 2019 Dec 18;11(1):1. doi: 10.3390/genes11010001 (PMC7017114; doi:10.3390/genes11010001)
Supplement: Supplementary file 1 [file genes-11-00001-s001.zip]

Archive with 7 entries (6 files):
- Supplementary Files/Supplementary Figure S1. Amino acid sequence comparison of SlPI genes..pdf
- Supplementary Files/Supplementary Table S1. List of primers used for RT-PCR..xlsx
- Supplementary Files/Supplementary Table S2.The information of the conserved domains.xlsx
- Supplementary Files/Supplementary Table S3. Cis-elements identified in the promoters of SlPI genes..xlsx
- Supplementary Files/Supplementary Table S4. Cis-elements identified in the promoters of more than 20 SlPI genes..xlsx
- Supplementary Files/Supplementary Table S5. Information of probe sets used for microarray expression analysis.xlsx
- Supplementary Files/
