# Supplementary material for: Genome-Wide Identification and Expression Analysis of the Protease Inhibitor Gene Families in Tomato
Source: Genes (Basel). 2019 Dec 18;11(1):1. doi: 10.3390/genes11010001 (PMC7017114; doi:10.3390/genes11010001)
Supplement: Supplementary file 1 [file genes-11-00001-s001.zip › Supplementary Files/Supplementary Table S1. List of primers used for RT-PCR..xlsx]

## Sheet: Sheet1
	List of primers used for RT-PCR
gene	Forward primer sequence （5’-3’）	Reverse primer sequence（5’-3’）
SlPI1	TCTTGCTCGTTTTGCTGTTGATG	CAGACTTTGGCTTCGTATGCTTTC
SlPI20	GTAGTCGCTTCCCTCTTCTTCCAC	TGTTTCTCCTTTCACCACTCGTTTA
SlPI51	ATTCTTCTTGCGAGCGATTTC	ACCCATTCAGATTCTCCGTCA
SlPI52	GAGTTCTTTCCAGCATACCCTAATA	GAGGCAGCCAAGCGTCTAA
Actin	GTCCTCTTCCAGCCATCCAT	ACCACTGAGCACAATGTTACCG

## Sheet: Sheet2
Cis-element	Number of genes	Functions of Cis-elements
Box 4	55	part of a conserved DNA module involved in light responsiveness
CAAT-box	55	common cis-acting element in promoter and enhancer regions
TATA-box	55	core promoter element around -30 of transcription start
Unnamed__4	55
MYB	54
AT~TATA-box	54
MYC	53
ABRE	52	cis-acting element involved in the abscisic acid responsiveness
ERE	50
G-box	50	cis-acting regulatory element involved in light responsiveness
STRE	49
ARE	48	cis-acting regulatory element essential for the anaerobic induction
TATA	45
AAGAA-motif	44
G-Box	44	cis-acting regulatory element involved in light responsiveness
TCT-motif	41	part of a light responsive element
WUN-motif	42	wound-responsive element
MYB-like sequence	40
Myb	38
GT1-motif	38	light responsive element
CGTCA-motif	38	cis-acting regulatory element involved in the MeJA-responsiveness
TGACG-motif	38	cis-acting regulatory element involved in the MeJA-responsiveness
as-1	38
Unnamed__6	34
ABRE3a	34
ABRE4	34
AE-box B4	30
GATA-motif	29	part of a light responsive element
TCA	29
Myb-binding site	28
W box	28
I-box	27	part of a light responsive element
Myc	27
TC-rich repeats	25	cis-acting element involved in defense and stress responsiveness
WRE3	25
chs-CMA1a	25	part of a light responsive element
TCA-element	23	cis-acting element involved in salicylic acid responsiveness
MBS	23	MYB binding site involved in drought-inducibility
Unnamed__1	23
LTR	21	cis-acting element involved in low-temperature responsiveness
TGA-element	20	auxin-responsive element
MRE	20
CAT-box	19	cis-acting regulatory element related to meristem expression
P-box	18
ATCT-motif	18
circadian	17
GCN4_motif	15
O2-site	14
MYB recognition site	13
ACE	14
AT1-motif	14
CCAAT-box	13
LAMP-element	14
chs-CMA2a	14
AT-rich element	13
GA-motif	13
TATC-box	13
A-box	11
CCGTCC motif	10
CCGTCC-box	11
TCCC-motif	10
AT-rich sequence	10
AC-I	9
Sp1	9
HD-Zip 1	10
GARE-motif	9
box S	9
GC-motif	7
Unnamed__2	7
CTAG-motif	7
Gap-box	5
AuxRR-core	6
Unnamed__8	6
ATC-motif	6
DRE core	6
Box II	6
Unnamed__10	6
Unnamed__14	6
Unnamed__12	6
MBSI	5
RY-element	5
3-AF1 binding site	5
AP-1	5
F-box	5
AT~ABRE	5
CAG-motif	4
Box III	3
ABRE2	3
CARE	3
HD-Zip 3	3
ACTCATCCT sequence	2
AAAC-motif	2
Box II -like sequence	2
chs-Unit 1 m1	2
SARE	2
MSA-like	2
LS7	2
Unnamed__16	2
AC-II	1
AuxRE	1
3-AF3 binding site	1
TGA-box	1
chs-CMA2c	1
GTGGC-motif	1
Pc-CMA2c	1
H-box	1
dOCT	2
HMG-TATA-region	1
Y-box	1
DRE1	1
L-box	1
AACA_motif	1
NON	1
sbp-CMA1c	1
motif I	1
