# Supplementary material for: Genome-Wide Identification and Expression Analysis of the Protease Inhibitor Gene Families in Tomato
Source: Genes (Basel). 2019 Dec 18;11(1):1. doi: 10.3390/genes11010001 (PMC7017114; doi:10.3390/genes11010001)
Supplement: Supplementary file 1 [file genes-11-00001-s001.zip › Supplementary Files/Supplementary Table S2.The information of the conserved domains.xlsx]

## Sheet: Sheet1
Supplementary Table S4.The information of the conserved domains
	domain	number of genes
	Cystatin-like	7
	potato peptidase inhibitor II	12
	soybean trypsin inhibitor	8
	serpins	4
	potato peptidase inhibitor I	22
	CarbpepA_inh	1
	Inhibitor_I9	1
