# Supplementary material for: Genome-Wide Identification and Expression Analysis of the Protease Inhibitor Gene Families in Tomato
Source: Genes (Basel). 2019 Dec 18;11(1):1. doi: 10.3390/genes11010001 (PMC7017114; doi:10.3390/genes11010001)
Supplement: Supplementary file 1 [file genes-11-00001-s001.zip › Supplementary Files/Supplementary Table S3. Cis-elements identified in the promoters of SlPI genes..xlsx]

## Sheet: Sheet1
Cis-elements identified in the promoters of SlPI genes
PI1	PI2	PI3	PI4	PI5	PI6	PI7	PI8	PI9	PI10	PI11	PI12	PI13	PI14	PI15	PI16	PI17	PI18	PI19	PI20	PI21	PI22	PI23	PI24	PI25	PI26	PI27	PI28	PI29	PI30	PI31	PI32	PI33	PI34	PI35	PI36	PI37	PI38	PI39	PI40	PI41	PI42	PI43	PI44	PI45	PI46	PI47	PI48	PI49	PI50
+ AAGAA-motif + ABRE + AE-box + ARE + AT~TATA-box + Box 4 + CAAT-box + CCAAT-box + ERE + G-Box + Gap-box + I-box + LTR + MBSI + MYB + MYB recognition site + MYC + Myb + Myb-binding site + O2-site + P-box + RY-element + STRE + TATA + TATA-box + TC-rich repeats + TCA-element + TCT-motif + TGA-element + Unnamed__1 + Unnamed__4 + Unnamed__6 + W box + WRE3 + chs-Unit 1 m1	+ AAGAA-motif + AC-I + ACE + AE-box + ARE + AT-rich sequence + ATCT-motif + AT~TATA-box + AuxRR-core + Box 4 + CAAT-box + CAT-box + CTAG-motif + ERE + G-box + GA-motif + GARE-motif + GT1-motif + Gap-box + I-box + LTR + MBS + MRE + MYB + MYB-like sequence + MYC + Myb + Myb-binding site + STRE + Sp1 + TATA + TATA-box + TATC-box + TC-rich repeats + TCA + TCA-element + TCT-motif + Unnamed__1 + Unname…	+ AAGAA-motif + ABRE + ABRE3a + ABRE4 + AE-box + ARE + AT~TATA-box + Box 4 + CAAT-box + CARE + ERE + G-Box + G-box + GATA-motif + GCN4_motif + LAMP-element + MBS + MYB + MYB-like sequence + MYC + Myb + Myc + O2-site + STRE + TATA-box + TATC-box + TCA + TCA-element + TGA-element + Unnamed__1 + Unnamed__2 + Unnamed__4 + W box + WUN-motif	+ AAGAA-motif + ABRE + ABRE3a + ABRE4 + ARE + AT1-motif + AT~TATA-box + Box 4 + CAAT-box + CCAAT-box + ERE + G-box + GARE-motif + GATA-motif + GT1-motif + MYB + MYB recognition site + MYB-like sequence + MYC + Myb + Myb-binding site + STRE + TATA + TATA-box + TC-rich repeats + TCA + TCT-motif + Unnamed__4 + Unnamed__6 + WUN-motif	+ ABRE + ABRE3a + ABRE4 + ARE + AT-rich element + AT~ABRE + AT~TATA-box + Box 4 + CAAT-box + CAT-box + CGTCA-motif + CTAG-motif + ERE + G-Box + G-box + GC-motif + GT1-motif + MBS + MRE + MYB + MYB-like sequence + MYC + Myb + Myc + P-box + STRE + TATA + TATA-box + TCA + TCCC-motif + TCT-motif + TGA-box + TGACG-motif + Unnamed__1 + Unnamed__10 + Unnamed__12 + Unnamed__14 + Unnamed__2 + Unnamed__4 +…	+ ABRE + ABRE3a + ABRE4 + ARE + AT-rich element + AT1-motif + ATCT-motif + AT~TATA-box + Box 4 + Box III + CAAT-box + CGTCA-motif + ERE + G-Box + G-box + GA-motif + GCN4_motif + GT1-motif + HD-Zip 3 + I-box + MBS + MRE + MYB + MYB-like sequence + MYC + Myb + Myc + STRE + Sp1 + TATA + TATA-box + TATC-box + TCA + TCT-motif + TGACG-motif + Unnamed__4 + Unnamed__6 + W box + WRE3 + WUN-motif + as-1 + …	+ A-box + AAGAA-motif + ABRE + ABRE3a + ABRE4 + AE-box + ARE + AT1-motif + ATC-motif + AT~TATA-box + Box 4 + Box III + CAAT-box + CAT-box + CCAAT-box + CCGTCC motif + CCGTCC-box + CGTCA-motif + DRE core + ERE + G-Box + G-box + GT1-motif + LAMP-element + MBS + MYB + MYB recognition site + MYB-like sequence + MYC + Myb + Myb-binding site + TATA-box + TCT-motif + TGA-element + TGACG-motif + Unnamed_…	+ ABRE + ABRE3a + ABRE4 + ACTCATCCT sequence + ARE + AT~TATA-box + Box 4 + CAAT-box + ERE + G-Box + G-box + GATA-motif + MYB + MYC + Myb + Myb-binding site + STRE + TATA + TATA-box + TC-rich repeats + TCA + TCA-element + TCCC-motif + Unnamed__1 + Unnamed__4 + Unnamed__6 + WUN-motif	+ AAGAA-motif + ABRE + ABRE3a + ABRE4 + AE-box + ARE + ATCT-motif + AT~TATA-box + AuxRR-core + Box 4 + CAAT-box + CGTCA-motif + DRE core + ERE + G-Box + G-box + GATA-motif + GC-motif + GT1-motif + MYB + MYB-like sequence + MYC + Myb + Myb-binding site + Myc + P-box + STRE + TATA + TATA-box + TATC-box + TGACG-motif + Unnamed__1 + Unnamed__4 + Unnamed__6 + WUN-motif + as-1 + chs-CMA2c	+ AAGAA-motif + ABRE + ARE + AT-rich element + AT~TATA-box + Box 4 + CAAT-box + CAT-box + CGTCA-motif + ERE + G-Box + G-box + GATA-motif + GT1-motif + I-box + LTR + MBS + MYC + Myb + STRE + Sp1 + TATA + TATA-box + TC-rich repeats + TCA + TCCC-motif + TCT-motif + TGA-element + TGACG-motif + Unnamed__1 + Unnamed__4 + WRE3 + as-1	+ 3-AF1 binding site + AAGAA-motif + ABRE + AP-1 + ARE + AT~TATA-box + Box 4 + CAAT-box + CAG-motif + CCAAT-box + CGTCA-motif + CTAG-motif + G-box + GATA-motif + GC-motif + GT1-motif + I-box + LTR + MBS + MRE + MYB + MYB recognition site + MYB-like sequence + MYC + Myb + Myc + SARE + STRE + TATA-box + TCA-element + TCCC-motif + TCT-motif + TGACG-motif + Unnamed__1 + Unnamed__16 + Unnamed__4 + W b…	+ AE-box + ARE + AT-rich element + AT1-motif + ATC-motif + AT~TATA-box + Box 4 + CAAT-box + CGTCA-motif + ERE + G-box + GATA-motif + HD-Zip 1 + I-box + MYB + MYB-like sequence + MYC + Myb-binding site + Myc + STRE + TATA + TATA-box + TCA + TCA-element + TGACG-motif + Unnamed__4 + Unnamed__6 + WRE3 + WUN-motif + as-1	+ AAGAA-motif + ABRE + ABRE3a + ABRE4 + AC-I + ARE + ATC-motif + AT~TATA-box + Box 4 + CAAT-box + CGTCA-motif + ERE + G-box + GA-motif + GATA-motif + GC-motif + GT1-motif + HD-Zip 1 + LTR + MYB + MYB-like sequence + MYC + Myb-binding site + STRE + TATA + TATA-box + TGACG-motif + Unnamed__1 + Unnamed__10 + Unnamed__12 + Unnamed__14 + Unnamed__4 + Unnamed__6 + Unnamed__8 + WRE3 + WUN-motif + as-1 +…	+ A-box + AAGAA-motif + ABRE + ABRE2 + AC-I + ARE + AT1-motif + AT~TATA-box + Box 4 + CAAT-box + CCAAT-box + CCGTCC motif + CCGTCC-box + ERE + G-Box + G-box + GATA-motif + GCN4_motif + GT1-motif + HD-Zip 1 + LTR + MYB + MYB recognition site + MYB-like sequence + MYC + Myc + O2-site + STRE + TATA-box + TATC-box + TC-rich repeats + TCA-element + TCT-motif + Unnamed__1 + Unnamed__10 + Unnamed__12 + …	+ AAGAA-motif + ABRE + ABRE2 + ACE + AP-1 + ARE + AT1-motif + ATCT-motif + AT~TATA-box + Box 4 + CAAT-box + CAT-box + CCAAT-box + CGTCA-motif + DRE core + ERE + G-Box + G-box + GT1-motif + GTGGC-motif + Gap-box + MRE + MYB + MYB recognition site + MYB-like sequence + MYC + Myb + Myc + Pc-CMA2c + STRE + TATA + TATA-box + TCCC-motif + TCT-motif + TGACG-motif + Unnamed__1 + Unnamed__2 + Unnamed__4 +…	+ AAGAA-motif + ABRE + ACE + ARE + ATCT-motif + AT~TATA-box + Box 4 + Box II + CAAT-box + CAT-box + ERE + G-Box + GCN4_motif + GT1-motif + LAMP-element + MBS + MSA-like + MYB + MYB-like sequence + MYC + Myb + Myb-binding site + Myc + STRE + TATA + TATA-box + TCA-element + TCCC-motif + TCT-motif + Unnamed__1 + Unnamed__4 + W box + WUN-motif + chs-CMA2a	+ A-box + AAAC-motif + AAGAA-motif + ABRE + ABRE3a + ABRE4 + AE-box + AP-1 + ARE + AT-rich element + ATCT-motif + Box 4 + CAAT-box + CCGTCC motif + CCGTCC-box + CGTCA-motif + G-Box + G-box + GT1-motif + I-box + LAMP-element + LTR + MBS + MYB + MYC + Myb + Myc + O2-site + P-box + STRE + TATA + TATA-box + TCA + TCT-motif + TGACG-motif + Unnamed__1 + Unnamed__4 + Unnamed__6 + W box + WUN-motif + as-1	+ AAGAA-motif + ABRE + ABRE3a + ABRE4 + AE-box + ARE + AT-rich element + ATC-motif + ATCT-motif + AT~TATA-box + Box 4 + CAAT-box + CGTCA-motif + ERE + F-box + G-Box + G-box + GA-motif + GATA-motif + GT1-motif + LAMP-element + LTR + MRE + MYB + MYC + Myb-binding site + Myc + STRE + TATA + TATA-box + TC-rich repeats + TCA + TCT-motif + TGA-element + TGACG-motif + Unnamed__1 + Unnamed__10 + Unnamed_…	+ AAGAA-motif + AC-I + AC-II + ATCT-motif + AT~TATA-box + Box 4 + Box II + CAAT-box + ERE + G-box + GA-motif + GATA-motif + GC-motif + H-box + I-box + LAMP-element + LTR + MBS + MYB + MYC + Myb + Myb-binding site + Myc + O2-site + STRE + Sp1 + TATA-box + TCA-element + TCT-motif + Unnamed__1 + Unnamed__4 + WUN-motif + box S + chs-CMA1a + chs-CMA2a + dOCT	+ A-box + ABRE + ABRE3a + ABRE4 + ACE + ATCT-motif + AT~ABRE + AT~TATA-box + Box 4 + Box II + CAAT-box + CAT-box + CCGTCC motif + CCGTCC-box + CGTCA-motif + ERE + G-box + GATA-motif + GT1-motif + I-box + LAMP-element + LTR + MBS + MBSI + MRE + MYB + MYB-like sequence + MYC + Myb + Myb-binding site + Myc + O2-site + STRE + Sp1 + TATA + TATA-box + TATC-box + TCA-element + TCT-motif + TGACG-motif + …	+ A-box + AAGAA-motif + ABRE + ABRE3a + ABRE4 + ARE + AT-rich element + ATCT-motif + AT~ABRE + AT~TATA-box + Box 4 + Box II + Box II -like sequence + CAAT-box + CCGTCC motif + CCGTCC-box + CGTCA-motif + G-Box + G-box + GT1-motif + MYB + MYB-like sequence + MYC + Myb-binding site + Myc + STRE + TATA + TATA-box + TCA + TCT-motif + TGACG-motif + Unnamed__4 + W box + as-1	+ 3-AF1 binding site + AAGAA-motif + ABRE + AE-box + AT-rich sequence + AT~TATA-box + AuxRR-core + Box 4 + CAAT-box + CCAAT-box + CTAG-motif + ERE + G-Box + G-box + GARE-motif + GATA-motif + GCN4_motif + GT1-motif + I-box + MBS + MYB + MYB recognition site + MYB-like sequence + MYC + Myb + Myb-binding site + Myc + STRE + TATA-box + TC-rich repeats + TCA + TCA-element + TCT-motif + Unnamed__1 + Un…	+ AAGAA-motif + ABRE + ABRE3a + ABRE4 + AE-box + AP-1 + ARE + AT~TATA-box + Box 4 + CAAT-box + CCAAT-box + CGTCA-motif + ERE + G-Box + G-box + GARE-motif + GATA-motif + GCN4_motif + GT1-motif + HD-Zip 1 + MYB + MYB recognition site + MYB-like sequence + MYC + Myb-binding site + Myc + STRE + TATA-box + TATC-box + TCA-element + TCT-motif + TGA-element + TGACG-motif + Unnamed__1 + Unnamed__4 + WRE3 …	+ A-box + AAGAA-motif + ABRE + ABRE3a + ABRE4 + ACE + AE-box + ARE + AT~TATA-box + Box 4 + CAAT-box + CCAAT-box + CCGTCC motif + CCGTCC-box + CGTCA-motif + ERE + G-Box + G-box + GARE-motif + MYB + MYB recognition site + MYB-like sequence + MYC + Myb + Myb-binding site + O2-site + P-box + STRE + TATA + TATA-box + TATC-box + TCA + TCT-motif + TGA-element + TGACG-motif + Unnamed__1 + Unnamed__4 + Un…	+ AAGAA-motif + ABRE + ACE + ARE + AT-rich element + ATCT-motif + AT~TATA-box + Box 4 + CAAT-box + CAT-box + CGTCA-motif + ERE + G-Box + GARE-motif + GATA-motif + GT1-motif + I-box + MBS + MRE + MYB + MYB-like sequence + MYC + Myb + Myb-binding site + O2-site + STRE + TATA + TATA-box + TC-rich repeats + TCA + TCA-element + TCT-motif + TGA-element + TGACG-motif + Unnamed__4 + W box + as-1 + chs-CM…	+ AAGAA-motif + ABRE + ABRE3a + ABRE4 + ARE + AT~TATA-box + Box 4 + CAAT-box + CAT-box + CGTCA-motif + ERE + G-Box + G-box + GATA-motif + I-box + LAMP-element + LS7 + MYB + MYC + Myb + Myb-binding site + STRE + TATA + TATA-box + TATC-box + TCA + TCT-motif + TGACG-motif + Unnamed__1 + Unnamed__4 + Unnamed__6 + W box + WRE3 + WUN-motif + as-1 + circadian	+ ABRE + ABRE3a + ABRE4 + ARE + AT-rich element + AT-rich sequence + AT~TATA-box + Box 4 + CAAT-box + CAT-box + CGTCA-motif + ERE + G-Box + G-box + GATA-motif + GT1-motif + LTR + MYB + MYB-like sequence + Myb + P-box + TATA + TATA-box + TATC-box + TC-rich repeats + TCA + TCT-motif + TGA-element + TGACG-motif + Unnamed__1 + Unnamed__4 + Unnamed__6 + W box + WUN-motif + as-1 + circadian	+ AAGAA-motif + ABRE + ABRE2 + ARE + AT1-motif + AT~TATA-box + Box 4 + Box II + CAAT-box + CGTCA-motif + ERE + F-box + G-Box + G-box + GCN4_motif + GT1-motif + HMG-TATA-region + I-box + LAMP-element + MBS + MYB + MYB-like sequence + MYC + Myb + TATA + TATA-box + TC-rich repeats + TCA + TCT-motif + TGACG-motif + Unnamed__1 + Unnamed__4 + WRE3 + WUN-motif + as-1 + chs-CMA1a + circadian	+ AAGAA-motif + ABRE + ABRE3a + ABRE4 + ARE + AT-rich sequence + ATCT-motif + AT~TATA-box + Box 4 + CAAT-box + CARE + CCAAT-box + CGTCA-motif + ERE + G-Box + G-box + GC-motif + GT1-motif + I-box + LTR + MYB + MYB recognition site + MYC + Myb-binding site + P-box + STRE + TATA + TATA-box + TC-rich repeats + TCCC-motif + TCT-motif + TGA-element + TGACG-motif + Unnamed__1 + Unnamed__4 + W box + WRE3…	+ AAGAA-motif + ABRE + ARE + ATCT-motif + AT~TATA-box + AuxRR-core + Box 4 + CAAT-box + CAT-box + CGTCA-motif + CTAG-motif + DRE1 + ERE + G-Box + G-box + GATA-motif + GT1-motif + HD-Zip 1 + MBS + MYB + MYB-like sequence + MYC + Myb + Myb-binding site + O2-site + P-box + STRE + TATA + TATA-box + TCA + TCA-element + TCT-motif + TGACG-motif + Unnamed__1 + Unnamed__4 + W box + WRE3 + WUN-motif + as-1…	+ AAGAA-motif + ABRE + ABRE3a + ABRE4 + ARE + AT1-motif + AT~TATA-box + AuxRR-core + Box 4 + Box II -like sequence + CAAT-box + CAT-box + CGTCA-motif + ERE + G-Box + G-box + GCN4_motif + LTR + MBS + MRE + MYB + MYB-like sequence + MYC + Myb + Myb-binding site + Myc + O2-site + STRE + Sp1 + TATA + TATA-box + TC-rich repeats + TCT-motif + TGACG-motif + Unnamed__1 + Unnamed__4 + WRE3 + WUN-motif + a…	+ 3-AF1 binding site + ABRE + ABRE3a + ABRE4 + ARE + ATCT-motif + AT~TATA-box + Box 4 + CAAT-box + F-box + G-Box + G-box + GATA-motif + MRE + MYB + MYB-like sequence + MYC + STRE + TATA-box + TCA + TCCC-motif + Unnamed__1 + Unnamed__4 + WUN-motif	+ A-box + AAGAA-motif + ABRE + ABRE3a + ABRE4 + AE-box + ARE + AT1-motif + AT~TATA-box + AuxRE + Box 4 + CAAT-box + CCGTCC motif + CCGTCC-box + ERE + F-box + G-Box + G-box + GA-motif + GATA-motif + GT1-motif + HD-Zip 1 + I-box + MYB + MYB-like sequence + MYC + Myc + O2-site + RY-element + STRE + TATA + TATA-box + TC-rich repeats + TCT-motif + TGA-element + Unnamed__4 + Unnamed__6 + WRE3 + WUN-mot…	+ AAGAA-motif + ABRE + ABRE3a + ABRE4 + ACE + AE-box + ARE + AT1-motif + AT~TATA-box + Box 4 + CAAT-box + ERE + F-box + G-Box + G-box + GATA-motif + GT1-motif + HD-Zip 3 + I-box + LAMP-element + MBS + MRE + MYB + MYC + Myb + Myc + P-box + STRE + TATA + TATA-box + TCT-motif + Unnamed__1 + Unnamed__4 + Unnamed__6 + WUN-motif + chs-CMA2a + circadian	+ 3-AF3 binding site + AAGAA-motif + ABRE + ABRE3a + ABRE4 + ACE + ATCT-motif + AT~TATA-box + Box 4 + CAAT-box + CAG-motif + CGTCA-motif + ERE + G-Box + G-box + GT1-motif + HD-Zip 1 + HD-Zip 3 + I-box + MYB + MYB-like sequence + MYC + Myb + RY-element + STRE + TATA + TATA-box + TC-rich repeats + TGA-element + TGACG-motif + Unnamed__1 + Unnamed__4 + Unnamed__6 + WRE3 + WUN-motif + as-1 + box S + c…	+ AAAC-motif + ABRE + ACE + ARE + AT-rich element + AT-rich sequence + AT~TATA-box + Box 4 + CAAT-box + CAG-motif + CAT-box + CCAAT-box + ERE + G-Box + G-box + GT1-motif + I-box + MRE + MYB + MYB recognition site + MYB-like sequence + MYC + Myb + Myb-binding site + STRE + TATA + TATA-box + TCA + TCT-motif + TGA-element + Unnamed__1 + Unnamed__4 + W box + WRE3 + chs-CMA1a + chs-CMA2a + circadian	+ AAGAA-motif + ABRE + AE-box + AT-rich sequence + ATCT-motif + AT~TATA-box + Box 4 + CAAT-box + CGTCA-motif + ERE + G-Box + G-box + GATA-motif + I-box + LAMP-element + LTR + MBS + MYB + MYC + Myb + P-box + STRE + TATA + TATA-box + TC-rich repeats + TCT-motif + TGA-element + TGACG-motif + Unnamed__4 + Unnamed__6 + as-1 + chs-CMA1a + circadian	+ 3-AF1 binding site + A-box + AAGAA-motif + ABRE + AE-box + ARE + AT~TATA-box + Box 4 + CAAT-box + CCGTCC motif + CCGTCC-box + CGTCA-motif + ERE + G-Box + GA-motif + GATA-motif + GC-motif + GT1-motif + Gap-box + I-box + LAMP-element + MBSI + MYB + MYB-like sequence + MYC + P-box + RY-element + STRE + TATA + TATA-box + TCA + TCA-element + TGACG-motif + Unnamed__1 + Unnamed__4 + Unnamed__6 + WRE3 …	+ AAGAA-motif + ABRE + AE-box + ARE + AT1-motif + ATCT-motif + AT~TATA-box + Box 4 + CAAT-box + CAG-motif + CGTCA-motif + DRE core + ERE + G-Box + G-box + GT1-motif + I-box + MBS + MRE + MYB + MYB-like sequence + MYC + Myb + P-box + STRE + TATA-box + TC-rich repeats + TCA-element + TCT-motif + TGACG-motif + Unnamed__1 + Unnamed__4 + Unnamed__6 + WRE3 + as-1 + box S + circadian	+ AAGAA-motif + ABRE + ABRE3a + ABRE4 + AC-I + ARE + AT~TATA-box + Box 4 + CAAT-box + ERE + G-Box + G-box + HD-Zip 1 + MYB + MYC + Myc + STRE + TATA + TATA-box + TATC-box + TC-rich repeats + Unnamed__1 + Unnamed__4 + WUN-motif + chs-CMA1a + circadian	+ AAGAA-motif + ABRE + ACE + ARE + AT~TATA-box + Box 4 + CAAT-box + CAT-box + CCAAT-box + CGTCA-motif + ERE + G-Box + G-box + GCN4_motif + GT1-motif + I-box + MYB + MYB recognition site + MYB-like sequence + MYC + Myb + Myc + O2-site + STRE + TATA + TATA-box + TC-rich repeats + TCA + TCT-motif + TGA-element + TGACG-motif + Unnamed__4 + Unnamed__6 + WUN-motif + as-1 + chs-CMA1a	+ ABRE + ABRE3a + ABRE4 + AC-I + AE-box + AT~TATA-box + Box 4 + CAAT-box + CAT-box + CGTCA-motif + CTAG-motif + ERE + G-Box + G-box + GA-motif + GARE-motif + GATA-motif + GCN4_motif + HD-Zip 1 + I-box + LAMP-element + LTR + MYB + MYB-like sequence + MYC + Myb + Myb-binding site + P-box + STRE + Sp1 + TATA + TATA-box + TC-rich repeats + TCA + TCA-element + TGACG-motif + Unnamed__1 + Unnamed__4 + U…	+ AAGAA-motif + ABRE + AC-I + ACTCATCCT sequence + AE-box + AP-1 + ARE + AT-rich element + AT~TATA-box + Box 4 + CAAT-box + CGTCA-motif + ERE + G-Box + G-box + GATA-motif + GCN4_motif + GT1-motif + Gap-box + HD-Zip 1 + I-box + LTR + MRE + MYB + MYC + O2-site + STRE + TATA + TATA-box + TCA-element + TCCC-motif + TCT-motif + TGA-element + TGACG-motif + Unnamed__1 + Unnamed__4 + Unnamed__6 + W box +…	+ ABRE + ABRE3a + ABRE4 + AC-I + ACE + AE-box + ARE + AT-rich element + AT1-motif + AT~TATA-box + Box 4 + CAAT-box + CGTCA-motif + ERE + G-Box + G-box + L-box + LAMP-element + LTR + MYB + MYC + Myb + STRE + TATA + TATA-box + TC-rich repeats + TCA + TCA-element + TCT-motif + TGACG-motif + Unnamed__4 + Unnamed__6 + WRE3 + WUN-motif + as-1 + circadian	+ A-box + AACA_motif + AAGAA-motif + ABRE + AE-box + ARE + AT-rich element + ATCT-motif + AT~TATA-box + Box 4 + CAAT-box + CGTCA-motif + ERE + G-Box + GATA-motif + GCN4_motif + I-box + MYB + MYB-like sequence + MYC + Myc + P-box + RY-element + STRE + TATA + TATA-box + TC-rich repeats + TCA-element + TCT-motif + TGACG-motif + Unnamed__4 + Unnamed__6 + W box + WUN-motif + as-1 + chs-CMA1a + chs-CMA…	+ AAGAA-motif + ABRE + ABRE3a + ABRE4 + AE-box + ARE + ATC-motif + AT~ABRE + AT~TATA-box + Box 4 + CAAT-box + CCAAT-box + CGTCA-motif + ERE + G-Box + G-box + GT1-motif + I-box + MRE + MYB + MYB recognition site + MYB-like sequence + MYC + Myc + NON + STRE + TATA + TATA-box + TC-rich repeats + TCA + TCT-motif + TGACG-motif + Unnamed__1 + Unnamed__10 + Unnamed__12 + Unnamed__14 + Unnamed__4 + Unnam…	+ AAGAA-motif + ABRE + ABRE3a + ABRE4 + ARE + AT-rich sequence + AT1-motif + AT~TATA-box + Box 4 + CAAT-box + ERE + G-box + GA-motif + GT1-motif + MBS + MYB + MYB-like sequence + MYC + Myb + P-box + TATA + TATA-box + TC-rich repeats + TCT-motif + TGA-element + Unnamed__2 + Unnamed__4 + Unnamed__6 + W box + WUN-motif + chs-CMA1a	+ AAGAA-motif + ABRE + ABRE3a + ABRE4 + AE-box + ARE + AT-rich sequence + AT~TATA-box + Box 4 + Box II + CAAT-box + CAT-box + CGTCA-motif + DRE core + ERE + G-box + GATA-motif + GT1-motif + LTR + MRE + MYB + MYB-like sequence + MYC + P-box + STRE + TATA + TATA-box + TATC-box + TC-rich repeats + TCA + TCT-motif + TGACG-motif + Unnamed__1 + Unnamed__4 + Unnamed__6 + W box + WUN-motif + as-1 + circa…	+ AAGAA-motif + ABRE + ABRE3a + ABRE4 + ACE + AE-box + ARE + AT~TATA-box + Box 4 + CAAT-box + CAT-box + CGTCA-motif + ERE + G-Box + G-box + GA-motif + GARE-motif + GCN4_motif + MRE + MYB + MYB-like sequence + MYC + Myb-binding site + Myc + STRE + TATA + TATA-box + TGACG-motif + Unnamed__1 + Unnamed__4 + Unnamed__6 + W box + WUN-motif + as-1	+ AAGAA-motif + ABRE + ABRE3a + ABRE4 + AE-box + ARE + AT-rich sequence + AT~TATA-box + Box 4 + CAAT-box + CARE + CGTCA-motif + ERE + G-box + GARE-motif + GT1-motif + I-box + MBS + MBSI + MYB + MYB-like sequence + MYC + Myb + Myb-binding site + Myc + P-box + TATA + TATA-box + TCA + TCT-motif + TGA-element + TGACG-motif + Unnamed__4 + Unnamed__6 + W box + WRE3 + WUN-motif + as-1 + box S + chs-CMA1a
[truncated: 5 more columns]
