# Supplementary material for: Genome-Wide Identification and Expression Analysis of the Protease Inhibitor Gene Families in Tomato
Source: Genes (Basel). 2019 Dec 18;11(1):1. doi: 10.3390/genes11010001 (PMC7017114; doi:10.3390/genes11010001)
Supplement: Supplementary file 1 [file genes-11-00001-s001.zip › Supplementary Files/Supplementary Table S4. Cis-elements identified in the promoters of more than 20 SlPI genes..xlsx]

## Sheet: Sheet1
Cis-elements identified in the promoters of more than 20 SlPI genes
Cis-element	Number of genes	Functions of Cis-elements
Box 4	55	part of a conserved DNA module involved in light responsiveness
CAAT-box	55	common cis-acting element in promoter and enhancer regions
TATA-box	55	core promoter element around -30 of transcription start
Unnamed__4	55
MYB	54
AT~TATA-box	54
MYC	53
ABRE	52	cis-acting element involved in the abscisic acid responsiveness
ERE	50
G-box	50	cis-acting regulatory element involved in light responsiveness
STRE	49
ARE	48	cis-acting regulatory element essential for the anaerobic induction
TATA	45
AAGAA-motif	44
G-Box	44	cis-acting regulatory element involved in light responsiveness
TCT-motif	41	part of a light responsive element
WUN-motif	42	wound-responsive element
MYB-like sequence	40
Myb	38
GT1-motif	38	light responsive element
CGTCA-motif	38	cis-acting regulatory element involved in the MeJA-responsiveness
TGACG-motif	38	cis-acting regulatory element involved in the MeJA-responsiveness
as-1	38
Unnamed__6	34
ABRE3a	34
ABRE4	34
AE-box B4	30
GATA-motif	29	part of a light responsive element
TCA	29
Myb-binding site	28
W box	28
I-box	27	part of a light responsive element
Myc	27
TC-rich repeats	25	cis-acting element involved in defense and stress responsiveness
WRE3	25
chs-CMA1a	25	part of a light responsive element
TCA-element	23	cis-acting element involved in salicylic acid responsiveness
MBS	23	MYB binding site involved in drought-inducibility
Unnamed__1	23
LTR	21	cis-acting element involved in low-temperature responsiveness
TGA-element	20	auxin-responsive element
MRE	20
CAT-box	20	cis-acting regulatory element related to meristem expression
