# Supplementary material for: Genome-Wide Identification and Expression Analysis of the Protease Inhibitor Gene Families in Tomato
Source: Genes (Basel). 2019 Dec 18;11(1):1. doi: 10.3390/genes11010001 (PMC7017114; doi:10.3390/genes11010001)
Supplement: Supplementary file 1 [file genes-11-00001-s001.zip › Supplementary Files/Supplementary Table S5. Information of probe sets used for microarray expression analysis.xlsx]

## Sheet: Sheet1
Supplementary Table S4. Information of probe sets used for microarray expression analysis
SGN locus	Name	probe
		TOM2_oligo	Affx target
SlPI01	Solyc00g071180.2.1	LE26O04，LE13O01，LE27M21	Les.4820.1.S1_x_at ，Les.3538.1.S1_at
SlPI02	Solyc00g145170.1.1	LE26O04，LE13O01，LE27M21	Les.4820.1.S1_x_at ，Les.3538.1.S1_at
SlPI03	Solyc01g009020.2.1		Les.4820.1.S1_x_at ，Les.3538.1.S1_at，LesAffx.48749.1.S1_at，Les.2932.1.S1_at
SlPI04	Solyc01g108380.1.1
SlPI05	Solyc03g097270.2.1	LE2N24，LE26J11	Les.483.1.S1_at，Les.5788.1.S1_at
SlPI06	Solyc03g098670.1.1		Les.5884.1.S1_at
SlPI07	Solyc03g098700.1.1	LE16A14	Les.5416.1.S1_at
SlPI08	Solyc03g098710.1.1	LE2E15	Les.3281.1.S1_at，Les.5416.1.S1_at
SlPI09	Solyc03g098780.1.1	LE8J10，LE9N12	Les.3035.1.A1_at，Les.3740.1.S1_at
SlPI10	Solyc03g098790.1.1	LE31P14，LE9N12，LE8J10	Les.3740.1.S1_at，Les.328.1.S1_at
SlPI11	Solyc03g020080.2.1	LE11G09，LE26O22，LE25H20，LE4M08	Les.4022.1.S1_at，Les.1675.1.S1_at，Les.3034.1.S1_at
SlPI12	Solyc03g020070.2.1	LE11G09，LE26O22，LE25H20，LE4M08	Les.4022.1.S1_at，Les.1675.1.S1_at，Les.3034.1.S1_at，Les.3756.1.S1_a_at
SlPI13	Solyc03g020060.2.1	LE11G09，LE26O22，LE25H20，LE4M08	Les.4022.1.S1_at，Les.1675.1.S1_at，Les.3034.1.S1_at
SlPI14	Solyc03g020050.2.1	LE4M08，LE26O22，LE25H20	Les.4022.1.S1_at，Les.1675.1.S1_at，Les.3034.1.S1_at
SlPI15	Solyc03g020040.2.1	LE9C21，LE26O22	Les.4022.1.S1_at，Les.1675.1.S1_at，Les.3034.1.S1_at
SlPI16	Solyc03g020030.2.1	LE9C21，LE26O22	Les.4022.1.S1_at，Les.1675.1.S1_at，Les.3034.1.S1_at
SlPI17	Solyc03g020010.1.1	LE5N17	Les.1424.1.S1_at
SlPI18	Solyc03g019690.1.1	LE24B14
SlPI19	Solyc04g014780.1.1
SlPI20	Solyc04g014790.1.1	LE26A13
SlPI21	Solyc04g079370.2.1
SlPI22	Solyc04g079440.2.1		LesAffx.51779.1.S1_at
SlPI23	Solyc04g079470.2.1
SlPI24	Solyc04g079480.2.1
SlPI25	Solyc05g054120.1.1	LE26A13
SlPI26	Solyc06g072220.1.1		Les.5884.1.S1_at
SlPI27	Solyc06g072230.1.1		Les.5884.1.S1_at
SlPI28	Solyc07g007250.2.1		Les.3974.1.A1_at，Les.506.1.A1_at，Les.4228.1.A1_at
SlPI29	Solyc07g054720.1.1
SlPI30	Solyc08g080020.1.1
SlPI31	Solyc08g080630.2.1	LE20M11	Les.3619.1.S1_at，LesAffx.68193.1.S1_at，LesAffx.64675.2.A1_at ，LesAffx.64675.1.S1_a_at
SlPI32	Solyc09g083430.1.1	LE3B03，LE25I22，LE7H03，LE22O19，LE4I12	Les.3940.2.A1_at，Les.3621.1.S1_at，Les.2173.1.A1_at
SlPI33	Solyc09g083440.2.1	LE4I12，LE23L08，LE12O10，LE3B03	Les.2971.2.A1_at，Les.2971.1.S1_at，Les.3621.1.S1_at
SlPI34	Solyc09g084440.2.1	LE4I12，LE12O10，LE23L08，LE3B03，LE29B20	Les.3621.1.S1_at，Les.2971.2.A1_at，Les.2971.1.S1_at，Les.3940.2.A1_at
SlPI35	Solyc09g084450.2.1	LE25I22，LE4I12，LE23L08，LE7H03，LE3B03	Les.3940.2.A1_at，Les.3621.1.S1_at，Les.2173.1.A1_at，Les.2971.2.A1_at，Les.2971.1.S1_at
SlPI36	Solyc09g084460.2.1	LE25I22，LE22O19，LE7H03，LE4I12，LE3B03	Les.3621.1.S1_at，Les.2971.2.A1_at，Les.2971.1.S1_at，Les.3940.2.A1_at，Les.2173.1.A1_at
SlPI37	Solyc09g084470.2.1	LE7H03，LE22O19，LE3B03，LE4I12，LE23L08	Les.3621.1.S1_at，Les.2971.1.S1_at，Les.2173.1.A1_at，Les.3940.2.A1_at，Les.2971.2.A1_at
SlPI38	Solyc09g084480.2.1	LE29B20，LE3B03，LE12O10，LE23L08，LE4I12	Les.3940.2.A1_at，Les.2971.2.A1_at，Les.1389.1.S1_at，Les.3621.1.S1_at，Les.2173.1.A1_at
SlPI39	Solyc09g084490.2.1	LE3B03，LE4I12，LE25I22，LE22O19，LE23L08	Les.2173.1.A1_at，Les.3621.1.S1_at，Les.3940.2.A1_at，Les.2971.2.A1_at，Les.1389.1.S1_at
SlPI40	Solyc09g089490.2.1	LE13B19	Les.3021.1.S1_at，Les.840.1.A1_at，Les.5442.1.S1_at，Les.3619.1.S1_at
SlPI41	Solyc09g089500.2.1	LE13B19，LE4I12	Les.3021.1.S1_at，Les.2262.1.A1_at，Les.1389.1.S1_at
SlPI42	Solyc09g089510.2.1	LE13B19	Les.3021.1.S1_at，Les.840.1.A1_at，Les.3619.1.S1_at
SlPI43	Solyc09g089520.2.1	LE13B19，LE4I12	Les.840.1.A1_at，Les.3021.1.S1_at，Les.3619.1.S1_at
SlPI44	Solyc09g089530.2.1	LE4I12，LE12O10，LE3B03	Les.2971.2.A1_at，Les.1389.1.S1_at，Les.4658.1.S1_at，Les.5608.1.S1_at，Les.3940.2.A1_at
SlPI45	Solyc09g089540.2.1	LE27N15，LE2K13，LE4I12	Les.3021.1.S1_at
SlPI46	Solyc09g097850.1.1		LesAffx.69210.1.S1_at
SlPI47	Solyc10g086090.1.1	LE25I22，LE4I12，LE7H03，LE22O19，LE3B03	Les.3940.2.A1_at，Les.3619.1.S1_at，Les.3621.1.S1_at，Les.1743.1.A1_at，Les.2458.1.S1_at
SlPI48	Solyc10g086100.1.1	LE25I22，LE4I12，LE7H03，LE3B03	Les.2458.1.S1_at，Les.3940.2.A1_at，Les.3619.1.S1_at，Les.3621.1.S1_at，Les.3021.1.S1_at
SlPI49	Solyc11g007050.1.1
SlPI50	Solyc11g018590.1.1		Les.4502.1.S1_at
SlPI51	Solyc11g020960.1.1	LE1E24	Les.3034.1.S1_at，Les.4022.1.S1_at
SlPI52	Solyc11g020990.1.1	LE2D09，LE26O09，LE9C01，LE14C18，LE5O15	Les.3756.1.S1_a_at，Les.3034.1.S1_at，Les.4022.1.S1_at，Les.1675.1.S1_at
SlPI53	Solyc11g021020.1.1	LE2D09，LE26O09，LE9C01，LE14C18，LE5O16	Les.3756.1.S1_a_at，Les.3034.1.S1_at
SlPI54	Solyc11g021060.1.1	LE2D09，LE26O09，LE9C01，LE14C18，LE5O17	Les.3756.1.S1_a_at
SlPI55	Solyc11g022590.1.1	LE12B14	Les.3618.1.S1_at
